# Supplementary material for: Design and Processing of Novel PBS/PVOH Blown Films for Food Packaging: Effect of PVOH Phase Structuring on Morphology and Functional Performance
Source: Polymers (Basel). 2026 May 31;18(11):1367. doi: 10.3390/polym18111367 (PMC13259088; doi:10.3390/polym18111367)
Supplement: Supplementary file 1 [file polymers-18-01367-s001.zip]

Archive with 1 entries (1 files):
- polymers-4319536-supplementary.pdf
